# Supplementary material for: The Bacterial Microbiome of the Coral Skeleton Algal Symbiont Ostreobium Shows Preferential Associations and Signatures of Phylosymbiosis
Source: Microb Ecol. 2023 Mar 31;86(3):2032–46. doi: 10.1007/s00248-023-02209-7 (PMC10497448; doi:10.1007/s00248-023-02209-7)
Supplement: Supplementary file 3 — Supplementary file3 (XLSX 9 KB) [file 248_2023_2209_MOESM3_ESM.xlsx]

## Sheet: network properties
Global network properties	Paragoniastrea australensis	Porites lutea
Number of nodes	85	138
Number of edges	209	322
Avg. number of neighbors	5.943	4.782
Network diameter	6	16
Network radius	3	8
Characteristic path length	2.407	6.152
Clustering coefficient	0.534	0.511
Network density	0.175	0.036
Network heterogeneiety	0.741	0.666
Network centralization	0.314	0.063
Connected componenets	3	3
